# Supplementary material for: The Extracts of Polygonum cuspidatum Root and Rhizome Block the Entry of SARS-CoV-2 Wild-Type and Omicron Pseudotyped Viruses via Inhibition of the S-Protein and 3CL Protease
Source: Molecules. 2022 Jun 13;27(12):3806. doi: 10.3390/molecules27123806 (PMC9231230; doi:10.3390/molecules27123806)
Supplement: Supplementary file 1 [file molecules-27-03806-s001.zip]

Archive with 1 entries (1 files):
- molecules-1750702-supplementary.pdf
